# Supplementary material for: Comparative transcriptomics reveals key regulatory networks underlying cold stress adaptation in oil palm (Elaeis guineensis)
Source: Front Plant Sci. 2025 Nov 26;16:1687366. doi: 10.3389/fpls.2025.1687366 (PMC12689569; doi:10.3389/fpls.2025.1687366)
Supplement: Supplementary file 1 [file Table1.xls]

## Sheet: Sheet1
Supplementary Table 1. Primers for qRT-PCR analysis
Gene	Forward primer sequence (5'-3')	Reverse primer sequence (5'-3')	Length (bp)
LOC105040114	CAGATTCAGACTCCTAATCAGTGAA	GCCAACCATAGCTCTTTGTGC	144
LOC105033853	TTCTGCTAGGGCAAACTCGG	ATTTCTTCACTGATTAGGAGTCTGA	175
LOC105037481	TGCAGCTGAAACTAGTGCCC	TGGAGGGTGTAAGGGTCTCC	133
LOC105036306	GAGCACTTCCGCTATGTCCA	TCCTGATCGTGCATCCAAGG	184
LOC105047357	AGCTTTGATGACATCGCCCT	GAGGCTTTTGGGGAGTCCAA	244
LOC105056896	TGCAGAAGGGTTTCGGTAGC	CTCCCGAGTCCCGCTAAATC	236
LOC105061545	CATCCCACCCATCACACACT	GAGAGGCGTATCTCTGGGAGT	227
LOC105055031	AGGCCATGGAAGGAACTGTG	ACAAACCTCCGGGGTGCTAC	242
Actin	GTTGTCGCTCCACCCG	GCAGGACCACATTCATCATA	137
