# Supplementary material for: Comparative transcriptomics reveals key regulatory networks underlying cold stress adaptation in oil palm (Elaeis guineensis)
Source: Front Plant Sci. 2025 Nov 26;16:1687366. doi: 10.3389/fpls.2025.1687366 (PMC12689569; doi:10.3389/fpls.2025.1687366)
Supplement: Supplementary file 2 [file Table2.xlsx]

## Sheet: Sheet1
Supplementary Table 2. RNA-seq data summary of oil palm seedlings under cold stress
Sample name	Total Raw Reads (M)	Total Clean Reads (M)	Total Clean Bases (Gb)	Clean Reads Q20 (%)	Clean Reads Q30 (%)	Clean Reads Ratio (%)
Cold 0 h	45.32	41.03	6.22	95.97	93.89	88.69
Cold 1 h	46.84	42.7	6.03	96.22	94.43	89.26
Cold 4 h	45.67	41.22	6.38	96.62	95.17	88.04
Cold 8 h	48.26	43.69	6.34	96.33	94.68	87.59
CK 0 h	47.19	42.05	6.24	96.23	94.38	89.23
CK 1 h	47.38	43.14	6.37	96.26	94.53	88.99
CK 4 h	48.25	43.68	6.08	96.27	94.56	87.55
CK 8 h	46.91	41.94	6.42	96.36	94.71	88.54
