# Supplementary material for: Comparative transcriptomics reveals key regulatory networks underlying cold stress adaptation in oil palm (Elaeis guineensis)
Source: Front Plant Sci. 2025 Nov 26;16:1687366. doi: 10.3389/fpls.2025.1687366 (PMC12689569; doi:10.3389/fpls.2025.1687366)
Supplement: Supplementary file 3 [file Table3.xlsx]

## Sheet: CK 1h vs Cold 1h
Supplemetary Table 3. GO analysis of CK 1 h vs Cold 1 h
Cellular component (650)	Biological process (2873)	Molecular Function (2069)
cellular anatomical entity (437)	Cellular process (772)	Catalytic activity (793)
protein-containing complex (202)	Metabolic process (716)	Binding (758)
Virion component (11)	Localization (264)	Transporter activity (132)
	Biological regulation (262)	ATP-dependent activity (103)
	Regulation of biological process (224)	Transcription regulator activity (101)
	Response to stimulus (213)	Structural molecule activity (57)
	Reproduction (74)	Antioxidant activity (46)
	Developmental process (71)	Molecular function regulator (38)
	Signaling (66)	Translation regulator activity (17)
	Multicellular organismal process (52)	Molecular transducer activity (12)
	Reproductive process (42)	Small molecule sensor activity (8)
	Negative regulation of biological process (33)	Molecular carrier activity (4)
	Biological process involved in interspecies interaction between organisms (21)
	Multi-organism process (19)
	Detoxification (13)
	Immune system process (11)
	Viral process (7)
	Locomotion (4)
	Positive regulation of biological process (3)
	Biological adhesion (2)
	Nitrogen utilization (2)
	Rhythmic process (1)
	Growth (1)

## Sheet: CK 4h vs Cold 4h 
Supplemetary Table 3. GO analysis of CK 4 h vs Cold 4 h
Cellular component (583)	Biological process (3092)	Molecular Function (2013)
cellular anatomical entity (367)	Cellular process (837)	Catalytic activity (823)
protein-containing complex (203)	Metabolic process (802)	Binding (778)
Virion component (13)	Biological regulation (248)	Transporter activity (135)
	Regulation of biological process (239)	Transcription regulator activity (96)
	Localization (234)	ATP-dependent activity (94)
	Response to stimulus (221)	Antioxidant activity (37)
	Signaling (78)	Structural molecule activity (18)
	Reproduction (76)	Molecular function regulator (13)
	Developmental process (68)	Molecular transducer activity (8)
	Multicellular organismal process (60)	Translation regulator activity (5)
	Reproductive process (52)	Small molecule sensor activity (3)
	Negative regulation of biological process (41)	Molecular carrier activity (2)
	Multi-organism process (33)	Cytoskeletal motor activity (1)
	Biological process involved in interspecies interaction between organisms (26)
	Immune system process (19)
	Locomotion (16)
	Viral process (14)
	Detoxification (8)
	Nitrogen utilization (7)
	Positive regulation of biological process (7)
	Growth (3)
	Rhythmic process (2)
	Biological adhesion (1)

## Sheet: CK 8h vs Cold 8h 
Supplemetary Table 3. GO analysis of CK 8 h vs Cold 8 h
Cellular component (1078)	Biological process (5119)	Molecular Function (3568)
cellular anatomical entity (747)	Cellular process (1547)	Catalytic activity (1517)
protein-containing complex (323)	Metabolic process (1454)	Binding (1453)
Virion component (8)	Localization (411)	Transporter activity (220)
	Biological regulation (379)	Transcription regulator activity (134)
	Regulation of biological process (360)	ATP-dependent activity (100)
	Response to stimulus (312)	Molecular function regulator (34)
	Reproduction (121)	Antioxidant activity (36)
	Multicellular organismal process (119)	Structural molecule activity (36)
	Developmental process (106)	Molecular transducer activity (12)
	Reproductive process (101)	Translation regulator activity (12)
	Signaling (73)	Small molecule sensor activity (8)
	Muti-organism process (35)	Molecular carrier activity (1)
	Negative regulation of biological process (21)	Translation regulator activity (1)
	Biological process involved in interspecies interaction between organisms (16)	Small molecule sensor activity (1)
	Detoxification (13)	Molecular carrier activity (1)
	Viral process (13)	Molecular adaptor activity (1)
	Positive regulation of biological process (13)	Cytoskeletal motor activity (1)
	Immune system process (13)
	Locomotion (7)
	Nitrogen utilization (2)
	Growth (1)
	Biological adhesion (1)
	Rhythmic process (1)
