# Supplementary material for: Comparative transcriptomics reveals key regulatory networks underlying cold stress adaptation in oil palm (Elaeis guineensis)
Source: Front Plant Sci. 2025 Nov 26;16:1687366. doi: 10.3389/fpls.2025.1687366 (PMC12689569; doi:10.3389/fpls.2025.1687366)
Supplement: Supplementary file 4 [file Table4.xlsx]

## Sheet: Treatments
Supplementary table 4. Up- and downregulation of differentially expressed genes (DEGs) under cold stress
			CK 1h vs Cold 1h		CK 4h vs Cold 4h		CK 8h vs Cold 8h
Level 1	Level 2	KEGG pathway name	Up	Down	Up	Down	Up	Down
Metabolism	Global and overview maps	Biosynthesis of secondary metabolites	11	9	18	14	113	174
		Metabolic pathways	24	35	29	40	156	281
		Fatty acid metabolism	9	18	27	33	201	388
		Biosynthesis of amino acids	16	25	54	42	188	163
		2-Oxocarboxylic acid metabolism	22	26	34	28	194	265
		Carbon metabolism	19	18	12	32	146	214
	Energy metabolism	Nitrogen metabolism	4	2	5	2	25	66
		Photosynthesis - antenna proteins	1	0	2	6	44	28
		Carbon fixation in photosynthetic organisms	6	7	5	3	35	47
		Photosynthesis	0	3	4	8	24	78
		Oxidative phosphorylation	3	7	5	11	42	37
	Carbohydrate metabolism	Starch and sucrose metabolism	8	5	12	7	76	92
		Ascorbate and aldarate metabolism	2	2	4	0	27	23
		Pentose phosphate pathway	0	1	4	1	23	36
		Glyoxylate and dicarboxylate metabolism	5	7	2	5	33	21
		Galactose metabolism	1	2	2	1	32	40
		Amino sugar and nucleotide sugar metabolism	6	9	12	5	60	81
		Inositol phosphate metabolism	1	4	5	2	31	24
		Fructose and mannose metabolism	0	1	2	0	14	25
		Pentose and glucuronate interconversions	1	1	9	4	38	59
		Glycolysis / Gluconeogenesis	2	1	5	0	53	60
		Pyruvate metabolism	0	1	3	0	29	41
		Citrate cycle (TCA cycle)	0	1	3	0	9	24
	Metabolism of cofactors and vitamins	Ubiquinone and other terpenoid-quinone biosynthesis	0	2	1	3	17	34
		Pantothenate and CoA biosynthesis	2	0	0	1	9	21
		Vitamin B6 metabolism	2	1	1	3	23	17
		One carbon pool by folate	0	1	2	0	7	13
		Thiamine metabolism	2	0	0	0	5	9
		Folate biosynthesis	1	0	1	0	6	5
		Porphyrin metabolism	0	0	1	1	13	14
	Lipid metabolism	Cutin, suberine and wax biosynthesis	1	1	3	1	6	11
		alpha-Linolenic acid metabolism	1	0	5	2	14	26
		Biosynthesis of unsaturated fatty acids	1	0	2	2	6	4
		Fatty acid degradation	1	3	1	1	17	12
		Fatty acid elongation	3	1	2	2	24	15
		Sphingolipid metabolism	0	1	4	2	18	19
		Fatty acid biosynthesis	0	3	4	2	18	11
		Linoleic acid metabolism	0	1	1	2	17	21
		Ether lipid metabolism	1	2	2	4	16	24
		Arachidonic acid metabolism	0	0	1	0	12	8
		Glycerophospholipid metabolism	1	2	0	2	16	9
		Glycerolipid metabolism	0	3	3	1	21	17
		Steroid biosynthesis	0	0	2	1	15	13
	Biosynthesis of other secondary metabolites	Phenylpropanoid biosynthesis	3	4	35	17	43	86
		Flavonoid biosynthesis	2	3	19	2	14	48
		Biosynthesis of various plant secondary metabolites	2	2	5	0	18	32
		Flavone and flavonol biosynthesis	2	1	4	2	17	31
		Isoquinoline alkaloid biosynthesis	0	2	3	1	8	10
		Stilbenoid, diarylheptanoid and gingerol biosynthesis	1	1	9	1	6	14
		Betalain biosynthesis	0	0	1	0	6	4
		Tropane, piperidine and pyridine alkaloid biosynthesis	1	0	0	1	4	9
		Indole alkaloid biosynthesis	1	3	2	0	7	11
	Amino acid metabolism	Tyrosine metabolism	0	2	3	1	11	16
		Phenylalanine metabolism	0	1	2	1	10	13
		Phenylalanine, tyrosine and tryptophan biosynthesis	0	1	5	2	17	20
		Tryptophan metabolism	0	1	5	1	23	14
		Glycine, serine and threonine metabolism	1	1	0	3	18	24
		Alanine, aspartate and glutamate metabolism	1	0	2	3	26	13
		Valine, leucine and isoleucine biosynthesis	0	2	1	3	18	29
		Valine, leucine and isoleucine degradation	0	2	2	1	27	21
		Cysteine and methionine metabolism	0	1	6	2	32	38
		Histidine metabolism	1	0	0	4	24	56
		Arginine and proline metabolism	1	1	4	0	17	44
		Lysine degradation	1	0	0	0	6	9
	Metabolism of terpenoids and polyketides	Monoterpenoid biosynthesis	1	2	3	0	7	15
		Brassinosteroid biosynthesis	1	2	6	3	7	8
		Diterpenoid biosynthesis	0	0	0	1	6	7
		Zeatin biosynthesis	1	0	1	2	4	10
		Carotenoid biosynthesis	0	1	1	3	22	9
		Sesquiterpenoid and triterpenoid biosynthesis	1	0	2	1	21	12
		Terpenoid backbone biosynthesis	0	1	0	2	14	11
	Metabolism of other amino acids	Cyanoamino acid metabolism	2	4	1	0	12	16
		beta-Alanine metabolism	1	1	4	1	18	11
		Glutathione metabolism	0	2	5	1	30	22
		Selenocompound metabolism	1	1	2	0	6	5
	Glycan biosynthesis and metabolism	Glycosaminoglycan degradation	1	0	3	1	4	16
Genetic Information Processing	Folding, sorting and degradation	Protein processing in endoplasmic reticulum	3	1	23	2	95	69
		RNA degradation	1	1	0	1	49	51
		Ubiquitin mediated proteolysis	0	3	2	1	56	43
	Translation	Ribosome biogenesis in eukaryotes	1	3	4	1	41	42
		Nucleocytoplasmic transport	1	2	9	6	65	72
		mRNA surveillance pathway	2	2	4	3	66	59
		Ribosome	1	7	3	1	112	43
	Replication and repair	Non-homologous end-joining	0	1	1	0	13	8
		Base excision repair	0	0	2	1	10	6
		Homologous recombination	2	1	2	1	19	17
	Transcription	Spliceosome	7	3	21	2	89	47
Environmental Information Processing	Signal transduction	Plant hormone signal transduction	9	8	11	23	112	156
		MAPK signaling pathway - plant	10	13	17	11	93	139
		Phosphatidylinositol signaling system	1	3	3	2	27	33
	Membrane transport	ABC transporters	2	1	3	0	23	31
Cellular Processes	Transport and catabolism	Peroxisome	1	4	3	1	48	21
		Endocytosis	1	3	11	0	66	54
		Phagosome	0	2	17	4	19	32
Organismal Systems	Environmental adaptation	Circadian rhythm - plant	1	1	5	11	38	43
		Plant-pathogen interaction	21	23	32	26	143	207
