# Supplementary material for: Comparative transcriptomics reveals key regulatory networks underlying cold stress adaptation in oil palm (Elaeis guineensis)
Source: Front Plant Sci. 2025 Nov 26;16:1687366. doi: 10.3389/fpls.2025.1687366 (PMC12689569; doi:10.3389/fpls.2025.1687366)
Supplement: Supplementary file 5 [file Table5.xlsx]

## Sheet: ABA
Supplementary table 5. DEGs involved in Abscisic acid (ABA) hormone signaling pathways
Gene ID	CK 1 h vs Cold 1 h	CK 4 h vs Cold 4 h	CK 8 h vs Cold 8 h
LOC105039360			-0.548237
LOC105044062			0.330572
LOC105044738			-1.00326
LOC105045895			0.801274
LOC105033626		2.19852	2.86873
LOC105035562		1.85637	7.15986
LOC105035966			-4.08564
LOC105048010			-0.872963
LOC105048209			-0.763254
LOC105052243			0.188277
LOC105053864			0.297157
LOC105040114		3.52286	4.90259
LOC105055133			1.0023
LOC105057026			-0.928644
LOC105043050		2.96348	6.90124
LOC105053585		0.13778644607722	2.13056
LOC105056896		4.12564	6.89762
LOC105057158			-0.573209
Up regulation	11
Down regulation	7
Both	0
Total	18

## Sheet: SA
Supplementary table 5. DEGs involved in salicylic acid (SA) hormone signaling pathways
Gene ID	CK 1 h vs Cold 1 h	CK 4 h vs Cold 4 h	CK 8 h vs Cold 8 h
LOC105033853		-2.46503	-4.35968
LOC105033626		-1.98342	-3.02145
Up regulation	0
Down regulation	2
Both	0
Total	2

## Sheet: JA
Supplementary table 5. DEGs involved in jasmonates (JA) hormone signaling pathways
Gene ID	CK 1 h vs Cold 1 h	CK 4 h vs Cold 4 h	CK 8 h vs Cold 8 h
LOC105037481		4.25803	7.02895
LOC105041953		-0.0307694	-5.02778
LOC105042036			-3.37925
LOC105046997		2.10368	3.68021
LOC105048226		-4.30256	-3.01124
LOC105051062		3.02501	1.82375
LOC105055031		-6.05201	-7.52431
LOC105053062		-0.0417173	-2.13067
Up regulation	3
Down regulation	5
Both	0
Total	8

## Sheet: Auxin
Supplementary table 5. DEGs involved in auxin hormone signaling pathways
Gene ID	CK 1 h vs Cold 1 h	CK 4 h vs Cold 4 h	CK 8 h vs Cold 8 h
LOC105035543			2.51632
LOC105036306			-3.52013
LOC105038157		1.95632	4.20674
LOC105038693		-1.86322	-5.09833
LOC105040112			1.86327
LOC105042181		-1.23046	-3.05823
LOC105047258			2.62311
LOC105047357		2.73055	5.2982
LOC105042180			-1.02564
LOC105046556		1.86347	3.76585
LOC105047880			-3.02276
LOC105051940		3.01245	4.53866
LOC105055859		-2.05191	-3.69877
Up regulation	8
Down regulation	5
Both	0
Total	13

## Sheet: BR
Supplementary table 5. DEGs involved in brassinosteroids (BR) hormone signaling pathways
Gene ID	CK 1 h vs Cold 1 h	CK 4 h vs Cold 4 h	CK 8 h vs Cold 8 h
LOC105032594		-1.02345	-2.03122
LOC105046249			4.35222
LOC105049690		-3.96015	-4.88203
LOC105049192			3.12858
Up regulation	2
Down regulation	2
Both	0
Total	4
