# Supplementary material for: Comparative transcriptomics reveals key regulatory networks underlying cold stress adaptation in oil palm (Elaeis guineensis)
Source: Front Plant Sci. 2025 Nov 26;16:1687366. doi: 10.3389/fpls.2025.1687366 (PMC12689569; doi:10.3389/fpls.2025.1687366)
Supplement: Supplementary file 6 [file Table6.xlsx]

## Sheet: ABA
Supplementary table 6. DEGs involved in Abscisic acid (ABA) signaling under the MAPK pathway
Gene ID	CK 1 h vs Cold 1 h	CK 4 h vs Cold 4 h	CK 8 h vs Cold 8 h
LOC105043050		2.96348	6.90124
LOC105037936		0.82371	0.403222
LOC105038391			-0.574033
LOC105056896		4.12564	6.89762
LOC105041929			1.00429
LOC105043791			0.669033
LOC105048639			0.831047
LOC105051918		-0.297854	-0.603228
LOC105053585		0.13778644607722	2.13056
Up regulation	7
Down regulation	2
Both	0
Total	9

## Sheet: Pathogen infection
Supplementary table 6. DEGs involved in pathogen infection under the MAPK pathway
Gene Id	CK 1 h vs Cold 1 h	CK 4 h vs Cold 4 h	CK 8 h vs Cold 8 h
LOC105052054			4.25032
LOC105061166		3.02561	1.23556
LOC105061554		-2.35691	-4.68322
LOC105061545		-2.5691	-4.86326
Up regulation	2
Down regulation	2
Both	0
Total	4

## Sheet: Phytohomones
Supplementary table 6. DEGs involved in phytohomones under the MAPK pathway
Gene ID	CK 1 h vs Cold 1 h	CK 4 h vs Cold 4 h	CK 8 h vs Cold 8 h
LOC105055031		-2.33152	-5.22384
LOC105059101		-1.58238	-1.66022
Up regulation	0
Down regulation	2
Both	0
Total	2
